# Supplementary material for: A next-generation sequencing approach for the detection of mixed species in canned tuna
Source: Food Chem X. 2023 Jan 5;17:100560. doi: 10.1016/j.fochx.2023.100560 (PMC9943852; doi:10.1016/j.fochx.2023.100560)
Supplement: Annex II — NGS results without threshold. [file mmc2.xlsx]

## Sheet: DNA_mixtures_raw_data
		* R = replicate
CR – DNA mixtures			Pipeline1		Pipeline2		Pipeline3		Pipeline4		Pipeline5		Pipeline6
Sample_ID	Mixture	R	Species detected	N.º reads assigned	Species detected	N.º reads assigned	Species detected	N.º reads assigned	Species detected	N.º reads assigned	Species detected	N.º reads assigned	Species detected	N.º reads assigned
CR1-1D	Tala50_Kpel50	1	K.pelamis 61.66% T. alalunga 38.18% T. albacares 0.17%	149386	K.pelamis 61.67% T. alalunga 38.16% T. albacares 0.17%	149273	K. pelamis 59.88 % T. alalunga 40.04 % T. albacares 0.08 %	136144	K. pelamis 59.75 % T. alalunga 40.16 % T. albacares 0.09 % T. obesus 0.01 %	136447	K. pelamis 60.02 % T. alalunga 39.84 % T. albacares 0.14 %	142356	K.pelamis 59.99 % T. alalunga 39.85 % T. albacares 0.16 %	142395
CR1-2D	Tala50_Kpel50	2	K.pelamis 62.14% T. alalunga 37.82% T. albacares 0.04%	159936	K.pelamis 62.16% T. alalunga 37.80% T. albacares 0.04%	159871	K. pelamis 62.09 % T. alalunga 37.91 % T. albacares 0.01 %	152456	K. pelamis 62.04 % T. alalunga 37.96 % T. albacares 0.01 %	152581	K. pelamis 60.55 % T. alalunga 39.42 % T. albacares 0.03 %	152833	K.pelamis 60.52 % T. alalunga 39.45 % T. albacares 0.03 %	152850
CR2-1D	Tala90_Kpel10	1	K.pelamis 40.67% T. alalunga 59.13% T. albacares 0.20%	154251	K.pelamis 40.63% T. alalunga 59.17% T. albacares 0.20%	154140	K. pelamis 40.55 % T. alalunga 59.36 % T. albacares 0.09 %	146089	K. pelamis 40.49 % T. alalunga 59.41 % T. albacares 0.10 %	146326	K. pelamis 37.61 % T. alalunga 62.23 % T. albacares 0.15 % T. obesus 0.01 %	149077	K.pelamis 37.59 % T. alalunga 62.25 % T. albacares 0.15 % T. obesus 0.01 %	149107
CR2-2D	Tala90_Kpel10	2	K.pelamis 41.57% T. alalunga 58.43%	158444	K.pelamis 41.53% T. alalunga 58.47%	158340	K. pelamis 41.72 % T. alalunga 58.26 % T. albacares 0.01 %	150153	K. pelamis 41.68 % 'T. alalunga 58.30 % T. albacares 0.01 %	150329	K. pelamis 38.86 % T. alalunga 61.08 % T. albacares 0.05 % T. obesus 0.01 %	153319	K.pelamis 38.85 % T. alalunga 61.09 % T. albacares 0.05 % T. obesus 0.01 %	153342
CR3-1D	Tala50_Talb40_Kpel10	1	K.pelamis 23.79% T. alalunga 31.54% T. albacares 44.40% T. obesus 0.27%	183531	K.pelamis 24.77% T. alalunga 31.06% T. albacares 43.89% T. obesus 0.28%	176199	K. pelamis 23.88 % T. alalunga 31.14 % T. albacares 44.81 % T. obesus 0.18 %	173105	K. pelamis 23.74 % T. alalunga 31.03 % T. albacares 45.05 % T. obesus 0.18 %	174086	K. pelamis 22.95 % T. alalunga 33.04 % T. albacares 43.71 % T. obesus 0.29 %	164423	K.pelamis 22.51 % T. alalunga 32.47 % T. albacares 44.71 % T. obesus 0.31 %	167304
CR3-2D	Tala50_Talb40_Kpel10	2	K.pelamis 24.76% T. alalunga 30.79% T. albacares 44.45%	142593	K.pelamis 25.75% T. alalunga 30.24% T. albacares 44.01%	137092	K. pelamis 24.12 % T. alalunga 30.63 % T. albacares 45.24 % T. obesus 0.01 %	135124	K. pelamis 24.12 % T. alalunga 30.63 % T. albacares 45.24 % T. obesus 0.01 %	135124	K. pelamis 23.78 % T. alalunga 32.30 % T. albacares 43.85 % T. obesus 0.07 %	127139	K.pelamis 23.33 % T. alalunga 31.71 % T. albacares 44.89 % T. obesus 0.06 %	129557
CR4-1D	Tala33_Talb33_Tobe33	1	T. alalunga 26.43% T. albacares 38.55% T. obesus 35.03%	173364	T. alalunga 27.13% T. albacares 38.54% T. obesus 34.33%	155763	T. alalunga 25.91 % T. albacares 37.54 % T. obesus 36.55 %	164234	T. alalunga 25.01 % T. albacares 39.84 % T. obesus 35.15 %	170862	K. pelamis 0.12 % T. alalunga 28.95 % T. albacares 37.23 % T. obesus 33.70 %	143560	T. alalunga 28.18 % T. albacares 37.61 % T. obesus 34.21 %	147483
CR4-2D	Tala33_Talb33_Tobe33	2	T. alalunga 27.21% T. albacares 40.57% T. obesus 32.22%	136371	T. alalunga 27.77% T. albacares 40.95% T. obesus 31.29%	121865	T. alalunga 26.03 % T. albacares 41.38 % T. obesus 32.58 %	134428	T. alalunga 26.03 % T. albacares 41.38 % T. obesus 32.58 %	134428	K. pelamis 0.02 % T. alalunga 29.83 % T. albacares 39.70 % T. obesus 30.46 %	111083	T. alalunga 28.99 % T. albacares 40.13 % T. obesus 30.88 %	114428
CR5-1D	Tala50_Talb50	1	T. alalunga 38.49% T. albacares 61.44% T. obesus 0.07%	170807	T. alalunga 38.00% T. albacares 61.92% T. obesus 0.07%	161135	T. alalunga 38.21 % T. albacares 61.74 % T. obesus 0.04 %	162565	T. alalunga 38.10 % T. albacares 61.85 % T. obesus 0.05 %	163196	K. pelamis 0.01 % T. alalunga 39.25 % T. albacares 60.66 % T. obesus 0.08 %	154402	T. alalunga 38.27 % T. albacares 61.65 % T. obesus 0.08 %	158373
CR5-2D	Tala50_Talb50	2	T. alalunga 37.74% T. albacares 61.19% K.pelamis 0.07%	140245	T. alalunga 37.19% T. albacares 62.74% K.pelamis 0.07%	131995	K. pelamis 0.04 % T. alalunga 36.93 % T. albacares 63.02 % T. obesus 0.01 %	132261	K. pelamis 0.04 % T. alalunga 36.91 % T. albacares 63.03 % T. obesus 0.02 %	132889	K. pelamis 0.09 % T. alalunga 38.35 % T. albacares 61.49 % T. obesus 0.08 %	126350	K.pelamis 0.06 % T. alalunga 37.37 % T. albacares 62.50 % T. obesus 0.08 %	129704
CR6-2D	Talb50_Tobe50	1	T. albacares 53.10% T. obesus 46.50% T. alalunga 0.40%	147362	T. albacares 53.23% T. obesus 46.50% T. alalunga 0.27%	133783	T. alalunga 0.12 % T. albacares 54.48 % T. obesus 45.40 %	140672	T. alalunga 0.20 % T. albacares 54.72 % T. obesus 45.08 %	141871	K. pelamis 0.09 % T. alalunga 0.33 % T. albacares 52.70 % T. obesus 46.88 %	119850	K.pelamis 0.01 % T. alalunga 0.37 % T. albacares 52.68 % T. obesus 46.93 %	124697
CR6-2D	Talb50_Tobe50	2	T. albacares 50.83% T. obesus 49.05% K. pelamis 0.02% T. alalunga 0.10%	269507	T. albacares 50.35% T. obesus 49.52% K. pelamis 0.02% T. alalunga 0.11%	242813	K. pelamis 0.01 % T. alalunga 0.04 % T. albacares 41.83 % T. obesus 58.12 %	228080	K. pelamis 0.01 % T. alalunga 0.03 % T. albacares 50.60 % T. obesus 49.36 %	270210	K. pelamis 0.05 % T. alalunga 0.08 % T. albacares 49.54 % T. obesus 50.34 %	218431	K.pelamis 0.03 % T. alalunga 0.07 % T. albacares 49.54 % T. obesus 50.36 %	227384
BDR – DNA mixtures			Pipeline1		Pipeline2		Pipeline3		Pipeline4		Pipeline5		Pipeline6
Sample_ID	Mixture	R	Species detected	N.º reads assigned	Species detected	N.º reads assigned	Species detected	N.º reads assigned	Species detected	N.º reads assigned	Species detected	N.º reads assigned	Species detected	N.º reads assigned
BDR1-1D	Tala50_Kpel50	1	K.pelamis 63.58% T. alalunga 36.42%	38631	K.pelamis 63.58% T. alalunga 36.42%	38631	K.pelamis 61.64% T.alalunga 38.33% T.albacares 0.01% T.obesus 0.02% T.thynnus 0.01%	36621	K.pelamis 63.30% T.alalunga 36.39% T.albacares 0.01% T.obesus 0.01% T.orientalis 0.12% T.thynnus 0.16% M.merluccius 0.01%	38527	K. pelamis 65.20 % T.alalunga 34.71 % T. albacares 0.09 % S.sierra 0.01 %	38311	K. pelamis 65.19 % T. alalunga 34.71 % T. albacares 0.09 % M. merluccius 0.01 %	38319
BDR1-2D	Tala50_Kpel50	2	K.pelamis 63.59% T.alalunga 36.41%	108400	K.pelamis 63.59% T.alalunga 36.41%	108400	K.pelamis 62.52% T.alalunga 37.18% T.atlanticus 0.19% T.albacares 0.02% T.obesus 0.04% T.orientalis 0.04% T.thynnus 0.01%	105889	K.pelamis 62.88% T.alalunga 36.99% T.albacares 0.02% T.obesus 0.01% T.orientalis 0.08% T.thynnus 0.01% T.tonggol 0.01%	106954	K. pelamis 64.97 % T.alalunga 35.03 %	105727	K. pelamis 64.97 % T. alalunga 35.03 %	105731
BDR2-1D	Tala90_Kpel10	1	K.pelamis 41.03% T.alalunga 58.97%	67473	K.pelamis 41.03% T.alalunga 58.97%	67473	K.pelamis 39.75% T.alalunga 60.06% T.obesus 0.02% T.orientalis 0.04% T.atlanticus 0.12%	65766	K.pelamis 40.46% T.alalunga 59.45% T.albacares 0.01% T.orientalis 0.07%	66565	K. pelamis 40.08 % T.alalunga 59.86 % T. albacares 0.06 %	65814	K. pelamis 40.09 % T. alalunga 59.85 % T. albacares 0.06 %	65836
BDR2-2D	Tala90_Kpel10	2	K.pelamis 41.48% T.alalunga 58.52%	68110	K.pelamis 41.48% T.alalunga 58.52%	68110	K.pelamis 38.23% T.alalunga 61.50% T.atlanticus 0.14% T.albacares 0.04% T.obesus 0.05% T.orientalis 0.03% T.tonggol 0.01%	64416	K.pelamis 40.72% T.alalunga 59.13% T.albacares 0.04% T.obesus 0.04% T.orientalis 0.05% T.tonggol 0.01%	67128	K. pelamis 40.18 % T.alalunga 59.82 %	66442	K. pelamis 40.17 % T. alalunga 59.82 %	66457
BDR3-1D	Tala50_Talb40_Kpel10	1	K.pelamis 40.18% T.alalunga 32.73% T.albacares 27.09%	140884	K.pelamis 40.18% T.alalunga 32.73% T.albacares 27.09%	140884	K.pelamis 39.65% T.alalunga 28.87% T.albacares 26.84% T.atlanticus 4.53% T.obesus 0.07% T.orientalis 0.01% T.thynnus 0.04%	134254	K.pelamis 38.93% T.alalunga 32.96% T.albacares 27.48% T.atlanticus 0.19% T.obesus 0.04% T.orientalis 0.03% T. thynnus 0.31% T.tonggol 0.05%	132764	K. pelamis 41.34 % T.alalunga 32.32 % T. albacares 26.34 %	133020	K. pelamis 41.33 % T. alalunga 32.31 % T. albacares 26.35 %	133054
BDR3-2D	Tala50_Talb40_Kpel10	2	K.pelamis 37.78% T.alalunga 32.78% T.albacares 27.44%	98119	K.pelamis 37.78% T.alalunga 32.78% T.albacares 27.44%	98119	K.pelamis 36.53% T.alalunga 29.29% T.albacares 28.32% T.atlanticus 5.56% T.thynnus 0.13% T.obesus 0.14% T.orientalis 0.04%	94692	K.pelamis 38.83% T.alalunga 30.89% T.albacares 27.79% T.atlanticus 2.26% T.thynnus 0.13% T.obesus 0.03% T.orientalis 0.06% T.tonggol 0.01%	98312	K. pelamis 40.72 % T.alalunga 32.50 % T. albacares 26.78 %	93146	K. pelamis 40.72 % T. alalunga 32.51 % T. albacares 26.77 %	93149
BDR4-1D	Tala33_Talb33_Tobe33	1	T.alalunga 33.87% T.albacares 32.20% T.obesus 33.93%	112936	T.alalunga 33.87% T.albacares 32.20% T.obesus 33.93%	112936	T.alalunga 29.99% T.albacares 29.11% T.obesus 30.64% T.thynnus 7.57% T.atlanticus 2.65% K.pelamis 0.03% T.tonggol 0.01%	113799	T.alalunga 32.45% T.albacares 32.13% T.obesus 33.75% T.thynnus 1.47% T.atlanticus 0.01% K.pelamis 0.04% T.tonggol 0.09% T.orientalis 0.06%	113829	K. pelamis 0.06 % T.alalunga 34.97 % T. albacares 32.65 % T. obesus 32.33 %	94336	K. pelamis 0.06 % T. alalunga 34.97 % T. albacares 32.65 % T. obesus 32.33 %	94356
BDR4-2D	Tala33_Talb33_Tobe33	2	T.alalunga 35.63% T.albacares 35.44% T.obesus 28.94%	72509	T.alalunga 35.63% T.albacares 35.44% T.obesus 28.94%	72509	T.alalunga 34.59% T.albacares 31.70% T.obesus 24.64% T.thynnus 4.73% T.atlanticus 4.34%	73619	T.alalunga 38.76% T.albacares 34.89% T.obesus 24.64% T.thynnus 1.65% T.orientalis 0.01% T.tonggol 0.03%	73624	T.alalunga 37.29 % T. albacares 36.39 % T. obesus 26.32 %	60435	T. alalunga 37.30 % T. albacares 36.38 % T. obesus 26.31 %	60446
BDR5-1D	Tala50_Talb50	1	T.alalunga 49.36% T.albacares 50.64%	49375	T.alalunga 49.36% T.albacares 50.64%	49375	T.alalunga 44.31% T.albacares 50.39% T.obesus 0.05% T.atlanticus 5.240% T.maccoyii 0.01%	49963	T.alalunga 45.59% T.albacares 50.26% T.obesus 0.04% T.atlanticus 3.95% T.orientalis 0.10% T.tonggol 0.01% T.thynnus 0.05% S.rhombus 0.01%	49967	T.alalunga 49.68 % T. albacares 50.32 %	48565	T. alalunga 49.68 % T. albacares 50.32 % S. rhombus 0.01 %	48570
BDR5-2D	Tala50_Talb50	2	T.alalunga 49.62% T.albacares 50.38%	115403	T.alalunga 49.62% T.albacares 50.38%	115403	T.alalunga 45.40% T.albacares 47.49% T.atlanticus 6.98% T.obesus 0.06% T.tonggol 0.05% K.pelamis 0.02%	114252	T.alalunga 48.13% T.albacares 47.62% T.atlanticus 3.81% T.obesus 0.04% T.thynnus 0.29% T.orientalis 0.08% K.pelamis 0.02% S.rhombus 0.01%	114265	K. pelamis 0.02 % T.alalunga 50.07 % T. albacares 49.91 %	110631	K. pelamis 0.02 % T. alalunga 50.09 % T. albacares 49.89 % S. rhombus 0.01 %	110684
BDR6-1D	Talb50_Tobe50	1	T.albacares 47.12% T.obesus 51.53% T.thynnus 1.35%	107251	T.albacares 47.83% T.obesus 50.80% T.thynnus 1.37%	105650	T.albacares 42.19% T.obesus 48.26% T.thynnus 8.95% T.atlanticus 0.45% T.alalunga 0.15%	107258	T.albacares 48.29% T.obesus 47.64% T.thynnus 3.89% T.alalunga 0.17%	107269	T.alalunga 0.07 % T. albacares 48.25 % T. obesus 51.67 %	88182	T. alalunga 0.07 % T. albacares 48.25 % T. obesus 51.67 %	88182
BDR6-2D	Talb50_Tobe50	2	T.albacares 46.83% T.obesus 51.60% T thynnus 1.58%	150492	T.albacares 47.88% T.obesus 50.51% T.thynnus 1.61%	147191	T.albacares 38.78% T.obesus 50.22% T.thynnus 9.72% T.atlanticus 0.81% T.alalunga 0.43% K.pelamis 0.04%	150285	T.albacares 48.58% T.obesus 47.19% T.thynnus 3.70% T.alalunga 0.44% T.tonggol 0.04% K.pelamis 0.04%	150287	K. pelamis 0.05 % T.alalunga 0.06 % T. albacares 48.02 % T. obesus 51.86 %	122442	K. pelamis 0.05 % T. alalunga 0.06 % T. albacares 48.02 % T. obesus 51.86 %	122453

## Sheet: Fresh_mixtures_raw_data
		* R = replicate
CR – Fresh mixtures			Pipeline1		Pipeline2		Pipeline3		Pipeline4		Pipeline5		Pipeline6
Sample_ID	Mixture	R	Species detected	N.º reads assigned	Species detected	N.º reads assigned	Species detected	N.º reads assigned	Species detected	N.º reads assigned	Species detected	N.º reads assigned	Species detected	N.º reads assigned
CR1-1F	Tala50_Kpel50	1	K.pelamis 53.621% T.alalunga 46.187% T.albacares 0.192%	168378	K.pelamis 53.620% T.alalunga 46.187% T.albacares 0.193%	168216	K.pelamis 54.17% T.alalunga 45.75% T. abacares 0.07% T. obesus 0.01%	154268	K.pelamis 54.06% T.alalunga 45.85% T. albacares 0.07% T. obesus 0.02%	153001	K.pelamis 54.19% T.alalunga 45.17% T.albacares 0.09% T.obesus 0.01%	167794	K.pelamis 54.16% T.alalunga 45.72% T.albacares 0.11% T.obesus 0.01%	167875
CR1-2F	Tala50_Kpel50	2	K.pelamis 55.348% T.alalunga 44.289% T.albacares 0.269% T.obesus 0.094	145609	K.pelamis 55.352% T. alalunga 44.284% T.albacares 0.269% T.obesus 0.094	145512	K.pelamis 56.33% T.alalunga 43.52% T. albacares 0.12% T. obesus 0.01%	134800	K.pelamis56.33% T.alalunga 43.51% T. obesus 0.12% Tobesus 0.05%	133524	K.pelamis 55.97% T.alalunga 43.83% T.albacares 0.13% T.obesus 0.06% S.sarda 0.01%	145018	K.pelamis 55.95% T.alalunga 43.83% T.albacares 0.16% T.obesus 0.06%	145099
CR1-3F	Tala50_Kpel50	3	K.pelamis 54.445% T.alalunga 45.441% T.albacares 0.097% T.obesus 0.017%	183577	K.pelamis 54.414% T.alalunga 45.471% T.albacares 0.097% T.obesus 0.017%	183302	K.pelamis 55.07% T.alalunga 44.90% T. albacares 0.02% T. obesus 0.01%	168972	K.pelamis 54.99% T.alalunga 44.98% T. albacares 0.02% T. obesus0 0.01%	167514	K.pelamis 54.93% T.alalunga 45.01% T.albacares 0.05% T.obesus 0.01% S.sarda 0.01%	182964	K.pelamis 54.92% T.alalunga 45.02% T.albacares 0.05% T.obesus 0.01%	182991
CR2-1F	Tala90_Kpel10	1	T.alalunga 65.864% K.pelamis 33.980% T.albacares 0.156%	156246	T.alalunga 65.902% K.pelamis 33.941% T.albacares 0.156%	156131	T.alalunga 66.03% K.pelamis 33.92% T.albacares 0.03% T.obesus 0.01%	146261	T.alalunga 66.13% K.pelamis 33.82% T.albacares 0.04% T.obesus 0.01%	145122	T.alalunga 66.42% K.pelamis 33.48% T.albacares 0.06% T.obesus 0.02% S.sarda 0.01%	154874	T.alalunga 66.44% K.pelamis 33.48% T.albacares 0.06% T.obesus 0.02%	154884
CR2-2F	Tala90_Kpel10	2	T.alalunga 62.709% K.pelamis 37.180% T.albacares 0.092% T.obesus 0.019%	178015	T.alalunga 62.756% K.pelamis 37.153% T.albacares 0.092%	177821	T.alalunga 62.33% K.pelamis 37.63% T.albacares 0.03%	162200	T.alalunga 62.39% K.pelamis 37.58% T.albacares 0.03% T. obesus 0.01%	160735	T.alalunga 63.23% K.pelamis 36.72% T.albacares 0.04% T.obesus 0.01%	176506	T.alalunga 63.24% K.pelamis 36.72% T.albacares 0.04% T.obesus 0.01%	176527
CR2-3F	Tala90_Kpel10	3	T.alalunga 64.501% K.pelamis 35.285% T.albacares 0.167% T.obesus 0.047%	117604	T.alalunga 64.574% K.pelamis 35.259% T.albacares 0.167%	117472	T.alalunga 63.96% K.pelamis 35.99% T.albacares 0.03% T.obesus 0.01%	107033	T.alalunga 64.06% K.pelamis 35.89% T.albacares 0.03% T.obesus 0.01%	106234	T.alalunga 65.24% K.pelamis 34.68% T.albacares 0.07% T.obesus 0.01%	116449	T.alalunga 65.24% K.pelamis 34.68% T.albacares 0.07% T.obesus 0.01%	116459
CR3-1F	Tala50_Talb40_Kpel10	1	T.albacares43.727% T.alalunga 40.005% K.pelamis 16.267%	151230	T.albacares42.327% T.alalunga 40.381% K.pelamis 17.292%	142266	T.albacares 42.81% T.alalunga 40.56% K.pelamis 16.64%	140834	T.albacares 43.59% T.alalunga 39.68% K.pelamis 16.74%	138393	T.albacares 41.74% T.alalunga 41.36% K.pelamis 16.88% S.sarda 0.02%	135869	T.albacares 41.74% T.alalunga 41.38% K.pelamis 16.88%	135863
CR3-2F	Tala50_Talb40_Kpel10	2	T.albacares41.146% T.alalunga 40.700% K.pelamis 18.154%	128979	T.albacares 39.836% T.alalunga 41.052% K.pelamis 19.112%	122487	T.albacares 41.76% T.alalunga 39.66% K.pelamis 18.57% T. obesus 0.01%	117437	T.albacares 42.44% T.alalunga 38.92% K.pelamis 18.64% T. obesus 0.01%	115687	T.albacares 39.21% T.alalunga 41.97% K.pelamis 18.82%	117469	T.albacares 39.18% T.alalunga 41.98% K.pelamis 18.84%	117523
CR3-3F	Tala50_Talb40_Kpel10	3	T.albacares41.889% T.alalunga 38.862% K.pelamis 19.248%	156501	T.albacares40.717% T.alalunga 38.974% K.pelamis 20.310%	148162	T.albacares 41.99% T.alalunga 38.12% K.pelamis 19.84% T.obesus 0.04%	141552	T.albacares 42.67% T.alalunga 37.38% K.pelamis 19.90% T.obesus 0.05%	139467	T.albacares 40.06% T.alalunga 39.99% K.pelamis 19.90% T.obesus 0.04% S.sarda 0.01%	141694	T.albacares 40.05% T.alalunga 40.00% K.pelamis 19.91% T.obesus 0.04%	141700
CR4-1F	Tala33_Talb33_Tobe33	1	T.albacares 34.261% T.obesus 32.801% T.alalunga 32.938%	145211	T.albacares 33.932% T.obesus 31.693% T.alalunga 34.376%	127680	T.albacares 35.49% T.obesus 32.70% T.alalunga 31.81% K. pelamis 0.01%	133434	T.albacares 36.38% T.obesus 32.88% T.alalunga 30.74% K. pelamis 0.01%	131018	T.albacares 33.36% T.obesus 29.69% T.alalunga 36.92% K.pelamis 0.01% S.sarda 0.01%	115835	T.albacares 33.05% T.obesus 30.33% T.alalunga 36.60% K.pelamis 0.01%	116912
CR4-2F	Tala33_Talb33_Tobe33	2	T.alalunga 34.195% T.albacares 31.193% T.obesus 34.611%	155848	T.alalunga 36.172% T.albacares 30.269% T.obesus 33.559%	135854	T.alalunga 34.21% T.obesus 33.67% T.albacares 32.12%	142818	T.alalunga 33.08% T.obesus 33.92% T.albacares 33.00%	139862	T.alalunga 39.43% T.obesus 31.59% T.albacares 28.96% K.pelamis 0.01% S.sarda 0.01%	123043	T.alalunga 39.10% T.obesus 32.22% T.albacares 28.67% K.pelamis 0.01%	124199
CR4-3F	Tala33_Talb33_Tobe33	3	T.obesus 47.057% T.albacares 30.534% T.alalunga 22.409%	154026	T.obesus 48.130% T.albacares 29.571% T.alalunga 22.299%	134856	T.obesus 45.61% T.albacares 32.75% T.alalunga 21.64%	141308	T.obesus 46.04% T.albacares 33.54% T.alalunga 20.42%	138787	T.obesus 48.13% T.albacares 27.79% T.alalunga 24.07% K.pelamis 0.01%	119997	T.obesus 48.87% T.albacares 27.40% T.alalunga 23.72% K.pelamis 0.01%	121990
CR5-1F	Tala50_Talb50	1	T.albacares 49.359% T.alalunga 50.537% T.obesus 0.086% K.pelamis 0.018%	181491	T.albacares 47.692% T.alalunga 52.196% T.obesus 0.093% K.pelamis 0.019%	168243	T.albacares 49.86% T.alalunga 50.08% T.obesus 0.05% K.pelamis 0.01%	162798	T.albacares 50.76% T.alalunga 49.17% T.obesus 0.04% K.pelamis 0.02%	160012	T.albacares 46.11% T.alalunga 53.82% T.obesus 0.06% K.pelamis 0.02%	162179	T.albacares 46.10% T.alalunga 53.82% T.obesus 0.06% K.elamis 0.02%	162213
CR5-2F	Tala50_Talb50	2	T.albacares 55.302% T.alalunga 44.698%	160608	T.albacares 54.760% T.alalunga 45.240%	149169	T.albacares 56.30% T.alalunga 43.65% T.obesus 0.03% K. pelamis 0.01%	145087	T.albacares 57.73% T.alalunga 42.21% T.obesus 0.04% K.pelamis 0.02%	143202	T.albacares 54.16% T.alalunga 45.78% T.obesus 0.05% K.pelamis 0.01%	144329	T.albacares 54.17% T.alalunga 45.77% T.obesus 0.05% K.pelamis 0.01%	144428
CR5-3F	Tala50_Talb50	3	T.albacares 52.212% T.alalunga 47.788%	170100	T.albacares 50.992% T.alalunga 49.008%	157524	T.albacares 52.40% T.alalunga 47.58% T. obesus 0.1%	154186	T.albacares 53.16% T.alalunga 46.83% T. obesus 0.01%	152062	T.albacares 50.21% T.alalunga 49.76% T.obesus 0.02% K.pelamis 0.01% S.sarda 0.01%	152200	T.albacares 50.19% T.alalunga 49.79% T.obesus 0.02% K.pelamis 0.01%	152173
CR6-1F	Talb50_Tobe50	1	T.obesus 51.800% T.albacares 47.944% T.alalunga 0.246% K.pelamis 0.010%	139777	T.obesus 52.587% T.albacares 47.131% T.alalunga 0.271% K.pelamis 0.011%	126813	T.obesus 50.37% T.albacares 49.52% T.alalunga 0.10% K. pelamis 0.01%	131470	T.obesus 50.07% T.albacares 49.84% T.alalunga 0.09% K. pelamis 0.01%	131907	T.obesus 53.63% T.albacares 46.22% T.alalunga 0.13% K.pelamis 0.01% S.sarda 0.01%	110924	T.obesus 54.42% T.albacares 45.43% T.alalunga 0.14% K.pelamis 0.01%	112718
CR6-2F	Talb50_Tobe50	2	T.obesus 60.029% T.albacares 39.733% T.alalunga 0.214% K.pelamis 0.024%	211326	T.obesus 62.215% T.albacares 37.522% T.alalunga 0.237% K.pelamis 0.026%	191346	T.obesus 58.53% T.albacares 41.36% T.alalunga 0.09% K.pelamis 0.01%	195791	T.obesus 58.07% T.albacares 41.83% T.alalunga 0.09% K.pelamis 0.01%	195304	T.obesus 64.40% T.albacares 35.43% T.alalunga 0.14% K.pelamis 0.02% S.sarda 0.01%	168714	T.obesus 65.01% T.albacares 34.83% T.alalunga 0.14% K.pelamis 0.02%	172056
CR6-3F	Talb50_Tobe50	3	T.obesus 78.540% T.albacares 21.242% T.alalunga 0.189% K.pelamis 0.029%	164216	T.obesus 82.162% T.albacares 17.605% T.alalunga 0.203% K.pelamis 0.031%	153493	T.obesus 77.04% T.albacares 22.87% T.alalunga 0.07% K.pelamis 0.02%	152509	T.obesus 76.80% T.albacares 23.11% T.alalunga 0.07% K.pelamis 0.02%	152054	T.obesus 84.75% T.albacares 15.09% T.alalunga 0.12% K.pelamis 0.03% S.sarda 0.01%	141134	T.obesus 85.13% T.albacares 14.73% T.alalunga 0.12% K.pelamis 0.03%	144936
BDR – Fresh mixtures			Pipeline1		Pipeline2		Pipeline3		Pipeline4		Pipeline5		Pipeline6
Sample_ID	Mixture	R	Species detected	N.º reads assigned	Species detected	N.º reads assigned	Species detected	N.º reads assigned	Species detected	N.º reads assigned	Species detected	N.º reads assigned	Species detected	N.º reads assigned
BDR1-1F	Tala50_Kpel50	1	K.pelamis 56.795% T.alalunga 43.205%	196600	K.pelamis 56.710% T.alalunga 43.290%	196217	K.pelamis 56.96% T.alalunga 42.78% T.orientalis 0.10% T.atlanticus 0.10% T.albacares 0.05% T.obesus 0.01%	189329	K.pelamis 56.62% T.alalunga 43.21% T.orientalis 0.09% T.albacares 0.02% T.tonggol 0.02% T. obesus 0.01% T. atlanticus 0.01%	188681	T.alalunga 42.03% K.pelamis 57.96%	189608	K.pelamis 57.96% T.alalunga 42.03%	189599
BDR1-2F	Tala50_Kpel50	2	T.alalunga 55.512% K.pelamis 44.488%	1016	T.alalunga 55.512% K.pelamis 44.488%	1016	K. pelamis 45.84 % T. alalunga 41.73 % T. albacares 1.51 % T. obesus 2.81 % T. orientalis 0.43 % T. atlanticus 6.92 % T. tonggol 0.43 % T. thynnus 0.32 %	925	K. pelamis 45.66% T. alalunga 45.55% T. albacares 4.66% T. obesus 2.39% T. orientalis 0.33% T. tonggol 0.43% T. thynnus 0.98%	922	T.alalunga 49.07% K.pelamis 50.93%	917	T. alalunga 49.13% K.pelamis 50.87%	916
BDR1-3F	Tala50_Kpel50	3	T.alalunga 47.485% K.pelamis 52.515%	132306	T.alalunga 47.380% K.pelamis 52.620%	132042	T.alalunga 47.66% K.pelamis 52.15% T.orientalis 0.06% T.atlanticus 0.07% T.albacares 0.04% T.obesus 0.02%	126968	T.alalunga 47.96% K.pelamis 51.90% T.orientalis 0.07% T.albacares 0.04% T.obesus 0.01% T.tonggol 0.01% T. orientalis 0.01% T. thynnus 0.01%	126423	K.pelamis 52.99% T.alalunga 47.01%	126788	T.alalunga 46.98% K.pelamis 53.02%	126715
BDR2-1F	Tala90_Kpel10	1	T.alalunga 59.251% K.pelamis 40.749%	173188	T.alalunga 59.582% K.pelamis 40.418%	171895	T.alalunga 59.20% K.pelamis 40.56% T.orientalis 0.10% T.atlanticus 0.09% T.albacares 0.03% T.obesus 0.02%	166152	T.alalunga 59.74% K.pelamis 40.07% T.orientalis 0.10% T.albacares 0.03% T.tonggol 0.02% T. obesus 0.01% T. atlanticus 0.01% T. thynnus 0.01% M. merluccius 0.01%	165281	T.alalunga 60.24% K.pelamis 39.75%	166432	T.alalunga 60.24% K.pelamis 39.75%	166427
BDR2-2F	Tala90_Kpel10	2	T.alalunga 58.603% K.pelamis 41.397%	138108	T.alalunga 59.026% K.pelamis 40.974%	137120	T.alalunga 58.43% K.pelamis 40.90% T.orientalis 0.46% T.atlanticus 0.16% T.albacares 0.02% T.obesus 0.03%	132347	T.alalunga 58.85% K.pelamis 40.55% T.orientalis 0.47% T.thynnus 0.07% T.albacares 0.02% T.obesus 0.03%	131927	T.alalunga 59.71% K.pelamis 40.29%	132810	T.alalunga 59.70% K.pelamis 40.30%	132809
BDR2-3F	Tala90_Kpel10	3	T.alalunga 59.683% K.pelamis 40.317%	128500	T.alalunga 59.903% K.pelamis 40.097%	128029	T.alalunga 59.89% K.pelamis 39.91% T.atlanticus 0.08% T.thynnus 0.03% T.albacares 0.03% T.obesus 0.03% T.orientalis 0.02%	123294	T.alalunga 60.35% K.pelamis 39.54% T.albacares 0.03% T.thynnus 0.02% T.tonggol 0.01% T.orientalis 0.02% T.obesus 0.02%	122827	T.alalunga 60.70% K.pelamis 39.29%	123641	T.alalunga 60.70% K.pelamis 39.29%	123630
BDR3-1F	Tala50_Talb40_Kpel10	1	T.alalunga 42.804% T.albacares 25.873% K.pelamis 31.323%	144351	T.alalunga 42.985% T.albacares 26.021% K.pelamis 30.994%	143528	T.alalunga 37.80% T.albacares 25.94% K.pelamis 31.06% T.atlanticus 5.13% T.orientalis 0.03% T.thynnus 0.03% T.obesus 0.03%	139276	T.alalunga 42.76% T.albacares 25.99% K.pelamis 30.71% T.thynnus 0.48% T.atlanticus 0.02% T. obesus 0.01% T. orientalis 0.02% T. tonggol 0.01% M. merluccius%	138618	T.alalunga 42.69% T.albacares 24.08% K.pelamis 33.22% S.sierra 0.01%	126814	T.alalunga 42.67% T.albacares 24.13% K.pelamis 33.19 %	126909
BDR3-2F	Tala50_Talb40_Kpel10	2	T.alalunga 40.525% T.albacares 23.260% K.pelamis 36.215%	138630	T.alalunga 40.525% T.albacares 23.260% K.pelamis 36.215%	138630	T.alalunga 36.26% T.albacares 23.18% K.pelamis 36.04% T.atlanticus 4.36% T.thynnus 0.08% T.obesus 0.05% T.orientalis 0.03%	134201	T.alalunga 41.05% K.pelamis 35.48% T.albacares 23.13% T.atlanticus 0.13% T.thynnus 0.12% T.tonggol 0.05% T.obesus 0.02% T.orientalis 0.02%	133195	T.alalunga 40.29% T.albacares 21.30% K.pelamis 38.41%	123125	T.alalunga 40.16% T.albacares 21.35% K.pelamis 38.49%	122863
BDR3-3F	Tala50_Talb40_Kpel10	3	T.alalunga 42.471% T.albacares 25.005% K.pelamis 32.524%	120582	T.alalunga 42.600% T.albacares 25.082% K.pelamis 32.318%	120215	T.alalunga 38.02% T.albacares 24.83% K.pelamis 32.31% T.atlanticus 4.69% T.obesus 0.08% T.thynnus 0.03% T.orientalis 0.03%	117408	T.alalunga 42.44% T.albacares 25.08% K.pelamis 31.93% T.thynnus 0.46% T.atlanticus 0.02% T.obesus 0.02% T.orientalis 0.02% T.tonggol 0.01%	116798	T.alalunga 42.44% T.albacares 23.22% K.pelamis 34.34% S.sierra 0.01%	107304	T.alalunga 42.43% T.albacares 23.24% K.pelamis 34.33%	107297
BDR4-1F	Tala33_Talb33_Tobe33	1	T.alalunga 41.974% T.albacares 27.826% T.obesus 29.711% K.pelamis 0.029% T.thynnus 0.289% Thunnus sp. 0.172%	127893	T.alalunga 42.333% T.albacares 28.063% T.obesus 29.283% K.pelamis 0.029% T.thynnus 0.291%	126809	T.alalunga 37.37% T.albacares 24.32% T.obesus 28.30% K.pelamis 0.02% T.thynnus 6.22% T.atlanticus 3.73% T.orientalis 0.04%	125679	T.alalunga 42.22% T.albacares 27.65% T.obesus 28.15% K.pelamis 0.02% T.thynnus 1.68% T.tonggol 0.08% T.atlanticus 0.08% T.orientalis 0.10% P. maxima 0.01%	125705	T.alalunga 44.14% T.albacares 27.33% T.obesus 28.51% K.pelamis 0.03%	99524	T.alalunga 44.14% T.albacares 27.32% T.obesus 28.49% K.pelamis 0.03% P. maxima 0.01%	99566
BDR4-2F	Tala33_Talb33_Tobe33	2	T.alalunga 44.749% T.albacares 22.715% T.obesus 32.248% K.pelamis 0.037% T.thynnus 0.084% Thunnus sp. 0.166%	136388	T.alalunga 45.076% T.albacares 22.881% T.obesus 31.921% K.pelamis 0.038% T.thynnus 0.085%	135398	T.alalunga 40.76% T.albacares 19.85% T.obesus 30.43% T.thynnus 5.89% T.atlanticus 2.65% T.orientalis 0.40% K.pelamis 0.02%	134412	T.alalunga 45.52% T.albacares 22.73% T.obesus 30.27% T.thynnus 1.33% T.atlanticus 0.09% T.tonggol 0.05% K.pelamis 0.02% T. orientalis 0.01%	134422	T.alalunga 46.74% T.albacares 22.06% T.obesus 31.18% K.pelamis 0.02%	108630	T.alalunga 46.74% T.albacares 22.07% T.obesus 31.16% K.pelamis 0.02%	108619
BDR4-3F	Tala33_Talb33_Tobe33	3	T.alalunga 20.685% T.albacares 23.065% T.obesus 56.046% K.pelamis 0.021% T.thynnus 0.184%	136585	T.alalunga 20.841% T.albacares 23.239% T.obesus 55.714% K.pelamis 0.021% T.thynnus 0.185%	135563	T.alalunga 19.07% T.albacares 17.97% T.obesus 53.28% T.thynnus 7.81% T.atlanticus 1.85%	134139	T.alalunga 22.34% T.albacares 23.44% T.obesus 52.20% T.thynnus 1.81% T.tonggol 0.14% T.atlanticus 0.03% M.merluccius 0.01% K. pelamis 0.01% T. orientalis 0.01%	134170	T.alalunga 19.57% T.albacares 21.47% T.obesus 58.93% K.pelamis 0.01% S.sierra 0.02%	106660	T.alalunga 19.55% T.albacares 21.47% T.obesus 58.95% K.pelamis 0.01% M.merluccius 002%	106628
BDR5-1F	Tala50_Talb50	1	T.alalunga 67.898% T.albacares 32.061% K.pelamis 0.041%	143264	T.alalunga 67.898% T.albacares 32.061% K.pelamis 0.041%	143264	T.alalunga 61.70% T.albacares 32.20% T.atlanticus 5.95% T.orientalis 0.05% T.thynnus 0.03% T.obesus 0.04% K.pelamis 0.03%	139385	T.alalunga 67.39% T.albacares 31.93% T.thynnus 0.41% T.atlanticus 0.13% T.tonggol 0.03% T.obesus 0.04% T.orientalis 0.03% K.pelamis 0.03% M. merluccius 0.01%	139413	T.alalunga 70.62% T.albacares 29.36% K.pelamis 0.02% S.sierra 0.01%	125762	T.alalunga 70.57% T.albacares 29.40% K.pelamis 0.02% M.merluccius 0.01%	125824
BDR5-2F	Tala50_Talb50	2	T.alalunga 56.778% T.albacares 43.094% K.pelamis 0.050% Thunnus sp. 0.078%	125745	T.alalunga 56.823% T.albacares 43.127% K.pelamis 0.050%	125647	T.alalunga 50.54% T.albacares 42.66% T.atlanticus 6.66% T.thynnus 0.05% T.obesus 0.06% K.pelamis 0.03%	122196	T.alalunga 56.73% T.albacares 42.50% T.thynnus 0.45% T.atlanticus 0.23% T.obesus 0.04% K.pelamis 0.03% T.orientalis 0.01% T. tonggol 0.01%	122199	T.alalunga 58.38% T.albacares 41.59% K.pelamis 0.02%	108870	T.alalunga 58.32% T.albacares 41.66% K.pelamis 0.02%	108967
BDR5-3F	Tala50_Talb50	3	T.alalunga 63.627% T.albacares 36.373%	139734	T.alalunga 63.627% T.albacares 36.373%	139734	T.alalunga 57.36% T.albacares 36.69% T.atlanticus 5.86% T.thynnus 0.05% T.obesus 0.03%	135714	T.alalunga 63.29% T.albacares 35.99% T.thynnus 0.66% T.obesus 0.02% T.atlanticus 0.01% T.orientalis 0.01% P. maxima 0.01%	135728	T.alalunga 65.85% T.albacares 34.13% K.pelamis 0.01% S.sierra 0.01%	121778	T.alalunga 65.81% T.albacares 31.17% K.pelamis 0.01% M.merluccius 0.01%	121853
BDR6-1F	Talb50_Tobe50	1	T.albacares 36.444% T.obesus 62.283% T.thynnus 1.272%	138101	T.albacares 37.171% T.obesus 61.531% T.thynnus 1.298%	135400	T.albacares 28.68% T.obesus 60.85% T.thynnus 9.63% T.atlanticus 0.59% T.alalunga 0.22% T.orientalis 0.02% K.pelamis 0.01%	135472	T.albacares 37.79% T.obesus 59.09% T.thynnus 2.81% T.alalunga 0.2% T.tonggol 0.02% T.orientalis 0.03% K.pelamis 0.01% M.merluccius 0.01%	135492	T.albacares 65.09% T.obesus 34.88% K.pelamis 0.02% S.sierra 0.01%	111744	T.albacares 34.89% T.obesus 65.08% K.pelamis 0.2% M.merluccius 0.01%	111711
BDR6-2F	Talb50_Tobe50	2	T.albacares 25.116% T.obesus 74.130% K.pelamis 0.074% T.thynnus 0.680%	112998	T.albacares 25.403% T.obesus 73.835% K.pelamis 0.075% T.thynnus 0.687%	111725	T.albacares 19.32% T.obesus 72.65% T.thynnus 7.43% T.atlanticus 0.379% T.alalunga 0.19% K.pelamis 0.04%	111088	T.albacares 26.41% T.obesus 70.94% T.thynnus 1.98% T.alalunga 0.48% T. tonggol 0.01% K.pelamis 0.04% M.merluccius 0.12% L. boscii 0.01% S. surmuletus 0.02%	111245	T.albacares 22.18% T.obesus 77.62% K.pelamis 0.05% S.sierra 0.14%	96942	T.albacares 22.21% T.obesus 77.59% K.pelamis 0.05% L.boscii 0.01% M.merluccius 0.13% P.maxima 0.01%	96849
BDR6-3F	Talb50_Tobe50	3	T.albacares 7.497% T.obesus 92.473% K.pelamis 0.030%	116401	T.albacares 7.497% T.obesus 92.473% K.pelamis 0.030%	116401	T.albacares 5.37% T.obesus 91.20% T.thynnus 3.12% T.atlanticus 0.18% T.alalunga 0.11% K.pelamis 0.01%	112902	T.albacares 8.29% T.obesus 90.64% T.thynnus 0.81% T.alalunga 0.21% K.pelamis 0.01% T.tonggol 0.01% M. merluccius 0.03% L. bosci 0.01%	112927	T.albacares 5.51% T.obesus 94.46% K.pelamis 0.02% S.sierra 0.01%	109588	T.albacares 5.51% T.obesus 94.45% K.pelamis 0.02% M.merluccius 0.01% P.maxima 0.01%	109585

## Sheet: Canned_mixtures_raw_data
		* R = replicate
CR – Canned mixtures			Pipeline1		Pipeline2		Pipeline3		Pipeline4		Pipeline5		Pipeline6
Sample_ID	Mixture	R	Species detected	N.º reads assigned	Species detected	N.º reads assigned	Species detected	N.º reads assigned	Species detected	N.º reads assigned	Species detected	N.º reads assigned	Species detected	N.º reads assigned
CR7-1C	Tala50_Kpel50	1	T.alalunga 57.001% K.pelamis 42.067% T.albacares 0.231% T.obesus 0.700%	163666	T.alalunga 57.029% K.pelamis 42.110% T.albacares 0.208% T.obesus 0.653%	163501	T.alalunga 56.58% K.pelamis 42.60% T.obesus 0.66% T.albacares 0.16%	148356	T.alalunga 56.65% K.pelamis 42.53% T.obesus 0.66% T.albacares 0.17%	148901	T.alalunga 57.54% K.pelamis 41.73% T.obesus 0.57% T.albacares 0.17%	162110	T.alalunga 57.55% K.pelamis 41.72% T.obesus 0.57% T.albacares 0.17%	162142
CR7-2C	Tala50_Kpel50	2	T.alalunga 63.635% K.pelamis 36.165% T.albacares 0.120% T.obesus 0.080%	158432	T.alalunga 63.645% K.pelamis 36.155% T.albacares 0.120% T.obesus 0.080%	158388	T.alalunga 63.91% K.pelamis 36.02% T.albacares 0.04% T.obesus 0.03%	144770	T.alalunga 63.96% K.pelamis 35.97% T.albacares 0.04% T.obesus 0.03%	145110	T.alalunga 64.23% K.pelamis 35.67% T.albacares 0.06% T.obesus 0.04%	157001	T.alalunga 64.23% K.pelamis 35.67% T.albacares 0.06% T.obesus 0.04%	157014
CR7-3C	Tala50_Kpel50	3	T.alalunga 56.271% K.pelamis 43.599% T.albacares 0.075% T.obesus 0.055%	184910	T.alalunga 56.291% K.pelamis 43.579% T.albacares 0.075% T.obesus 0.055%	184844	T.alalunga 55.75% K.pelamis 44.19% T.albacares 0.03% T.obesus 0.02%	166837	T.alalunga 55.79% K.pelamis 44.14% T. albacares 0.04% T.obesus 0.03%	167478	T.alalunga 56.76% K.pelamis 43.16% T.albacares 0.05% T.obesus 0.03%	183442	T.alalunga 56.72% K.pelamis 43.20% T.albacares 0.05% T.obesus 0.03%	183255
CR8-1C	Tala90_Kpel10	1	T.alalunga 91.646% K.pelamis 8.109% T.albacares 0.139% T.obesus 0.106%	179967	T.alalunga 91.646% K.pelamis 8.109% T.albacares 0.139% T.obesus 0.106%	179967	T.alalunga 91.76% K.pelamis 8.15% T.obesus 0.05% T.albacares 0.03%	164897	T.alalunga 91.77% K.pelamis 8.13% T.obesus 0.06% T.albacares 0.04%	165193	T.alalunga 91.94% K.pelamis 7.92% T.albacares 0.06% T.obesus 0.07%	179479	T.alalunga 91.94% K.pelamis 7.92% T.albacares 0.06% T.obesus 0.07%	179525
CR8-2C	Tala90_Kpel10	2	T.alalunga 90.964% K.pelamis 8.815% T.albacares 0.174% T.obesus 0.047%	181980	T.alalunga 90.982% K.pelamis 8.817% T.albacares 0.154% T.obesus 0.047%	181944	T.alalunga 90.78% K.pelamis 9.09% T.albacares 0.11% T.obesus 0.02%	163410	T.alalunga 90.81% K.pelamis 9.06% T.albacares 0.11% T.obesus 0.01%	163682	T.alalunga 91.21% K.pelamis 8.64% T.obesus 0.03% T.albacares 0.12%	181571	T.alalunga 91.21% K.pelamis 8.64% T.obesus 0.03% T.albacares 0.12%	181611
CR8-3C	Tala90_Kpel10	3	T.alalunga 90.844% K.pelamis 8.923% T.albacares 0.113% T.obesus 0.120%	164594	T.alalunga 90.843% K.pelamis 8.924% T.albacares 0.113% T.obesus 0.120%	164572	T.alalunga 90.80% K.pelamis 9.11% T.obesus 0.06% T.albacares 0.03%	147390	T.alalunga 90.83% K.pelamis 9.08% T.obesus 0.06% T.albacares 0.03%	147457	T.alalunga 91.15% K.pelamis 8.73% T.obesus 0.07% T.albacares 0.05%	164021	T.alalunga 91.15% K.pelamis 8.73% T.obesus 0.07% T.albacares 0.05%	164066
CR9-1C	Tala50_Talb40_Kpel10	1	T.alalunga 26.495% T.albacares 71.125% K.pelamis 2.316% T.obesus 0.064%	184135	T.alalunga 25.281% T.albacares 72.266% K.pelamis 2.387% T.obesus 0.065%	178649	T.alalunga 26.11% T.albacares 71.55% K.pelamis 2.31% T.obesus 0.03%	163650	T.alalunga 24.68% T.albacares 72.94% K.pelamis 2.33% T.obesus 0.04%	170865	T.alalunga 25.07% T.albacares 72.67% K.pelamis 2.22% T.obesus 0.04%	176551	T.alalunga 25.07% T.albacares 72.67% K.pelamis 2.22% T.obesus 0.04%	176526
CR9-2C	Tala50_Talb40_Kpel10	2	T.alalunga 23.078% T.albacares 74.896% K.pelamis 1.937% T.obesus 0.089%	170294	T.alalunga 21.767% T.albacares 76.152% K.pelamis 1.990% T.obesus 0.091%	165768	T.alalunga 22.02% T.albacares 75.97% K.pelamis 1.96% T.obesus 0.05%	148148	T.alalunga 20.98% T.albacares 76.99% K.pelamis 1.97% T.obesus 0.06%	155511	T.alalunga 21.56% T.albacares 76.56% K.pelamis 1.82% T.obesus 0.06%	164224	T.alalunga 21.56% T.albacares 76.56% K.pelamis 1.82% T.obesus 0.06%	164248
CR9-3C	Tala50_Talb40_Kpel10	3	T.alalunga 34.321% T.albacares 61.404% K.pelamis 4.275%	149747	T.alalunga 33.874% T.albacares 61.745% K.pelamis 4.382%	146102	T.alalunga 33.17% T.albacares 62.48% K.pelamis 4.33% T.obesus 0.01%	130679	T.alalunga 32.54% T.albacares 63.12% K.pelamis 4.33% T.obesus 0.01%	135985	T.alalunga 33.66% T.albacares 62.17% K.pelamis 4.15% T.obesus 0.02% S.sarda 0.01%	144467	T.alalunga 33.69% T.albacares 62.14% K.pelamis 4.15% T.obesus 0.02%	144498
CR10-1C	Tala33_Talb33_Tobe33	1	T.alalunga 21.867% T.albacares 50.167% T.obesus 27.946% K.pelamis 0.020%	182790	T.alalunga 21.559% T.albacares 51.098% T.obesus 27.321% K.pelamis 0.021%	174937	T.alalunga 21.01% T.albacares 51.18% T.obesus 27.79% K.pelamis 0.01%	157242	T.alalunga 20.42% T.albacares 51.64% T.obesus 27.93% K.pelamis 0.01%	169007	T.alalunga 22.13% T.albacares 52.07% T.obesus 25.78% K.pelamis 0.01%	167463	T.alalunga 21.96% T.albacares 51.63% T.obesus 26.40% K.pelamis 0.01%	168861
CR10-2C	Tala33_Talb33_Tobe33	2	T.alalunga 22.728% T.albacares 52.233% T.obesus 25.002% K.pelamis 0.038%	106024	T.alalunga 22.464% T.albacares 53.287% T.obesus 24.209% K.pelamis 0.039%	101330	T.alalunga 21.93% T.albacares 53.54% T.obesus 24.50% K.pelamis 0.03%	86409.5	T.alalunga 21.26% T.albacares 54.13% T.obesus 24.58% K.pelamis 0.03%	93708	T.alalunga 22.97% T.albacares 54.59% T.obesus 22.41% K.pelamis 0.03%	96592	T.alalunga 22.77% T.albacares 54.08% T.obesus 23.12% K.pelamis 0.03%	97460
CR10-3C	Tala33_Talb33_Tobe33	3	T.alalunga 25.276% T.albacares 49.189% T.obesus 25.534%	171547	T.alalunga 25.060% T.albacares 49.917% T.obesus 25.023%	165869	T.alalunga 24.60% T.albacares 50.04% T.obesus 25.34% K.pelamis 0.01%	148756	T.alalunga 24.05% T.albacares 50.50% T.obesus 25.423% K.pelamis 0.02%	157160	T.alalunga 25.48% T.albacares 50.84% T.obesus 23.66% K.pelamis 0.01%	160295	T.alalunga 25.29% T.albacares 50.42% T.obesus 24.28% K.pelamis 0.01%	161571
CR11-1C	Tala50_Talb50	1	T.alalunga 29.719% T.albacares 70.281%	178708	T.alalunga 28.971% T.albacares 71.029%	174355	T.alalunga 28.69% T.albacares 71.31%	157514	T.alalunga 27.96% T.albacares 72.03%	163822	T.alalunga 28.71% T.albacares 71.28% S.sarda 0.01%	173078	T.alalunga 28.73% T.albacares 71.27%	173042
CR11-2C	Tala50_Talb50	2	T.alalunga 23.666% T.albacares 76.334%	161703	T.alalunga 22.561% T.albacares 77.439%	158036	T.alalunga 22.60% T.albacares 77.38% T. obesus 0.01%	143507	T.alalunga 21.81% T.albacares 78.18% T. obesus 0.01%	148411	T.alalunga 22.26% T.albacares 77.72% T.obesus 0.01%	157155	T.alalunga 22.28% T.albacares 77.71% T.obesus 0.01%	157156
CR11-3C	Tala50_Talb50	3	T.alalunga 33.266% T.albacares 66.639% T.obesus 0.076% K.pelamis 0.019%	180953	T.alalunga 32.698% T.albacares 67.204% T.obesus 0.078% K.pelamis 0.020%	176327	T.alalunga 32.51% T.albacares 67.44% T.obesus 0.04% K.pelamis 0.01%	160432	T.alalunga 31.58% T.albacares 68.37% T.obesus 0.04% K.pelamis 0.01%	166786	T.alalunga 32.51% T.albacares 67.43% T.obesus 0.04% K.pelamis 0.02% S.sarda 0.01%	174617	T.alalunga 32.52% T.albacares 67.42% T.obesus 0.04% K.pelamis 0.02%	174661
CR12-1C	Talb50_Tobe50	1	T.albacares 67.042% T.obesus 32.814% T.alalunga 0.132% K.pelamis 0.012	176587	T.albacares 68.184% T.obesus 31.667% T.alalunga 0.137% K.pelamis 0.012%	170019	T.albacares 67.75% T.obesus 32.20% T.alalunga 0.04% K. pelamis 0.01%	152672	T.albacares 67.84% T.obesus 32.11% T.alalunga 0.04% K. pelamis 0.01%	165840	T.albacares 70.46% T.obesus 29.45% T.alalunga 0.07% K.pelamis 0.01% S.sarda 0.01%	161159	T.albacares 69.91% T.obesus 30.11% T.alalunga 0.07% K.pelamis 0.01%	162671
CR12-2C	Talb50_Tobe50	2	T.albacares 66.547% T.obesus 33.299% T.alalunga 0.136% K.pelamis 0.018%	212490	T.albacares 67.733% T.obesus 32.138% T.alalunga 0.111% K.pelamis 0.019%	204297	T.albacares 67.39% T.obesus 32.55% T.alalunga 0.05% K. pelamis 0.01%	184737	T.albacares 67.47% T.obesus 32.48% T.alalunga 0.05% K. pelamis 0.01%	199596	T.albacares 69.91% T.obesus 30.00% T.alalunga 0.07% K.pelamis 0.01% S.sarda 0.01%	193160	T.albacares 69.23% T.obesus 30.69% T.alalunga 0.06% K.pelamis 0.01%	195000
CR12-3C	Talb50_Tobe50	3	T.albacares 65.904% T.obesus 33.971% T.alalunga 0.125%	214676	T.albacares 66.898% T.obesus 32.972% T.alalunga 0.129%	208395	T.albacares 66.32% T.obesus 33.64% T.alalunga 0.03%	190420	T.albacares 66.41% T.obesus 33.55% T.alalunga 0.03%	202802	T.albacares 68.75% T.obesus 31.18% T.alalunga 0.06% K.pelamis 0.01% S.sarda 0.01%	198490	T.albacares 67.98% T.obesus 31.95% T.alalunga 0.06% K.pelamis 0.01%	200712
BDR – Canned mixtures			Pipeline1		Pipeline2		Pipeline3		Pipeline4		Pipeline5		Pipeline6
Sample_ID	Mixture	R	Species detected	N.º reads assigned	Species detected	N.º reads assigned	Species detected	N.º reads assigned	Species detected	N.º reads assigned	Species detected	N.º reads assigned	Species detected	N.º reads assigned
BDR7-1C	Tala50_Kpel50	1	T.alalunga 45.194% K.pelamis 54.806%	162784	T.alalunga 45.106% K.pelamis 54.894%	162523	T.alalunga 45.04% K.pelamis 54.71% T.atlanticus 0.13% T.obesus 0.07% T.orientalis 0.04% T.thynnus 0.02%	156247	T.alalunga 45.33% K.pelamis 54.47% T.obesus 0.08% T.orientalis 0.05% T.albacares 0.02% T.thynnus 0.01% M.merluccius 0.03% P. maxima 0.01%	155989	T.alalunga 44.34% K.pelamis 55.63% S.sierra 0.03%	158565	T.alalunga 44.38% K.pelamis 55.58% M.merluccius 0.03 % P.maxima 0.01%	158706
BDR7-2C	Tala50_Kpel50	2	T.alalunga 55.667% K.pelamis 44.333%	136547	T.alalunga 55.840% K.pelamis 44.160%	136125	T.alalunga 55.76% K.pelamis 44.03% T.atlanticus 0.13% T.orientalis 0.02% T.albacares 0.02% T.obesus 0.02%	131232	T.alalunga 56.17% K.pelamis 43.74% T.obesus 0.02% T.orientalis 0.03% T.albacares 0.02% T. tonggol 0.01% T. thynnus 0.01% M. merluccius 0.01%	130619	T.alalunga 56.41% K.pelamis 43.58% S.sierra 0.01%	131699	T.alalunga 56.45% K.pelamis 43.54% M.merluccius 0.01%	131826
BDR7-3C	Tala50_Kpel50	3	T.alalunga 47.249% K.pelamis 52.751%	146792	T.alalunga 47.038% K.pelamis 52.962%	146208	T.alalunga 46.73% K.pelamis 52.62% T.orientalis 0.49% T.atlanticus 0.11% T.thynnus 0.03% T.obesus 0.02%	141886	T.alalunga 46.98% K.pelamis 52.46% T. albacares 0.01% T.orientalis 0.50% T.thynnus 0.02% T.obesus 0.02% M.merluccius 0.02%	141499	T.alalunga 46.56% K.pelamis 53.43% S.sierra 0.02%	143362	T.alalunga 46.55% K.pelamis 53.43% M.merluccius 0.02%	143364
BDR8-1C	Tala90_Kpel10	1	T.alalunga 75.306% K.pelamis 24.694%	124299	T.alalunga 75.494% K.pelamis 24.506%	123989	T.alalunga 74.54% K.pelamis 25.05% T.atlanticus 0.22% T.obesus 0.08% T.thynnus 0.07% T.albacares 0.03%	121124	T.alalunga 75.34% K.pelamis 24.42% T.thynnus 0.08% T.obesus 0.05% T.onggol 0.02% T.albacares 0.02% T.orientalis 0.02% M.merluccius 0.03% P.maxima 0.02%	120232	T.alalunga 76.06% K.pelamis 23.90% S.sierra 0.04%	122701	T.alalunga 76.05% K.pelamis 23.89% M.merluccius 0.04% P.maxima 0.02%	122737
BDR8-2C	Tala90_Kpel10	2	T.alalunga 77.820% K.pelamis 22.180%	145664	T.alalunga 77.966% K.pelamis 22.034%	145391	T.alalunga 77.48% K.pelamis 22.29% T.atlanticus 0.18% T.albacares 0.03% T.obesus 0.01%	141303	T.alalunga 77.71% K.pelamis 22.16% T.albacares 0.03% T.thynnus 0.03% T.atlanticus 0.01% T.obesus 0.01% T.orientalis 0.01% M.merluccius 0.02%	141143	T.alalunga 78.57% K.pelamis 21.40% S.sierra 0.02%	143781	T.alalunga 78.57% K.pelamis 21.40% M.merluccius 0.02%	143796
BDR8-3C	Tala90_Kpel10	3	T.alalunga 72.430% K.pelamis 27.570%	128141	T.alalunga 72.680% K.pelamis 27.320%	127699	T.alalunga 72.16% K.pelamis 27.52% T.atlanticus 0.15%	123649	T.alalunga 72.07% K.pelamis 27.12% T. albacares 0.04% T. obesus 0.05% T. orientalis 0.01% T. atlanticus 0.01% T. thynnus 0.03% M.merluccius 0.44% P.maxima 0.22% L. rhombus 0.01%	124168	T.alalunga 72.84% K.pelamis 26.71% S.sierra 0.44%	126843	T.alalunga 72.69% K.pelamis 26.66% M.merluccius 0.43 % L.boscii 0.01% P.axima 0.21%	127114
BDR9-1C	Tala50_Talb40_Kpel10	1	T.alalunga 26.482% T.albacares 55.736% K.pelamis 17.782%	129928	T.alalunga 26.482% T.albacares 55.736% K.pelamis 17.782%	129928	T.alalunga 23.23% T.albacares 54.54% K.pelamis 18.02% T.atlanticus 4.13% T.thynnus 0.04% T.obesus 0.03%	127234	T.alalunga 27.08% T.albacares 54.79% K.pelamis 17.57% T.atlanticus 0.19% T.thynnus 0.17% T.tonggol 0.04% T.obesus 0.02% T. orientalis 0.01% M.merluccius 0.09% P.maxima 0.03% E. encrasicolus 0.01%	126753	T.alalunga 24.61% T.albacares 56.63% K.pelamis 18.67% S.sierra 0.09%	118958	T.alalunga 24.60% T.albacares 56.61% K.pelamis 18.66% M.merluccius 0.09% P.maxima 0.03%	118998
BDR9-2C	Tala50_Talb40_Kpel10	2	T.alalunga 19.569% T.albacares 60.328% K.pelamis 20.102% S.scombrus 0.002%	115056	T.alalunga 19.569% T.albacares 60.328% K.pelamis 20.102% S.scombrus 0.002%	115056	T.alalunga 17.53% T.albacares 59.18% K.pelamis 20.07% T.atlanticus 2.17% T.orientalis 0.81% T.thynnus 0.19% T.obesus 0.04%	112247	T.alalunga 20.14% T.albacares 59.28% K.pelamis 20.01% T.thynnus 0.36% T.atlanticus 0.12% T.tonggol 0.03% T.obesus 0.01% T. orientalis 0.02% M.merluccius 0.02% P. maxima 0.01%	112201	T.alalunga 18.07% T.albacares 61.14% K.pelamis 20.78% S.sierra 0.02%	107983	T.alalunga 18.03% T.albacares 61.15% K.pelamis 20.79% M.merluccius 0.02% P.maxima 0.01%	107949
BDR9-3C	Tala50_Talb40_Kpel10	3	T.alalunga 36.391% T.albacares 31.082% K.pelamis 32.527%	133291	T.alalunga 36.390% T.albacares 31.083% K.pelamis 32.527%	133288	T.alalunga 32.43% T.albacares 30.92% K.pelamis 32.16% T.atlanticus 4.15% T.orientalis 0.29% T.thynnus 0.02% T.obesus 0.02%	129044	T.alalunga 36.60% T.albacares 31.04% K.pelamis 31.89% T. obesus 0.01% T.thynnus 0.27% T.atlanticus 0.12% T.orientalis 0.01% T. tonggol 0.01% M.merluccius 0.03% P. maxima 0.01%	128638	T.alalunga 35.82% T.albacares 29.93% K.pelamis 34.22 % S.sierra 0.03%	120770	T.alalunga 35.81% T.albacares 29.94% K.pelamis 34.21% M.merluccius 0.03% P.maxima 0.01%	120804
BDR10-1C	Tala33_Talb33_Tobe33	1	T.alalunga 30.308% T.albacares 43.968% T.obesus 25.376% K.pelamis 0.019% T.thynnus 0.325% Thunnus sp. 0.003%	144603	T.alalunga 30.513% T.albacares 44.265% T.obesus 24.895% T.thynnus 0.327%	143632	T.alalunga 26.67% T.albacares 39.18% T.obesus 24.81% T.thynnus 5.66% T.atlanticus 3.62% T.orientalis 0.05%	141989	T.alalunga 30.54% T.albacares 43.17% T.obesus 24.16% K. pelamis 0.01% T.thynnus 1.85% T.atlanticus 0.07% T.tonggol 0.06% T.orientalis 0.04% M.merluccius 0.08% P.maxima 0.02%	142148	T.alalunga 30.20% T.albacares 45.69% T.obesus 24.01% S.sierra 0.09% K.pelamis 0.01%	116381	T.alalunga 30.17% T.albacares 45.69% T.obesus 24.02% K.pelamis 0.01% M.merluccius 0.09% P.maxima 0.03%	116372
BDR10-2C	Tala33_Talb33_Tobe33	2	T.alalunga 29.471% T.albacares 48.970% T.obesus 21.157% K.pelamis 0.040% T.thynnus 0.362%	144972	T.alalunga 29.584% T.albacares 49.159% T.obesus 20.853% K.pelamis 0.040% T.thynnus 0.364%	144415	T.alalunga 25.57% T.albacares 44.25% T.obesus 21.29% T.thynnus 5.11% T.atlanticus 3.74% K.pelamis 0.02%	142708	T.alalunga 29.85% T.albacares 47.69% T.obesus 20.71% T.thynnus 1.55% T.atlanticus 0.10% T. orientalis 0.1% T. tonggol 0.01% P. maxima 0.01% L. rhombus 0.01% K.pelamis 0.02% M.merluccius 0.05%	142812	T.alalunga 29.06% T.albacares 50.72% T.obesus 20.12% K.pelamis 0.03% S.sierra 0.07% S.sierra 0.07%	120742	T.alalunga 29.06% T.albacares 50.71% T.obesus 20.12% K.pelamis 0.03% M.merluccius 0.06% L.boscii 0.01% P.maxima 0.01%	120747
BDR10-3C	Tala33_Talb33_Tobe33	3	T.alalunga 32.271% T.albacares 46.720% T.obesus 20.959% K.pelamis 0.051%	79031	T.alalunga 32.271% T.albacares 46.720% T.obesus 20.959% K.pelamis 0.051%	79031	T.alalunga 29.45% T.albacares 42.60% T.obesus 21.37% T.thynnus 3.62% T.atlanticus 2.92% K.pelamis 0.03%	78604	T.alalunga 32.57% T.albacares 45.14% T.obesus 20.96% T.thynnus 1.15% T.atlanticus 0.04% T.tonggol 0.06% K.pelamis 0.03% T. orientalis 0.01% M. merluccius 0.01% P. maxima 0.01%	78627	T.alalunga 32.00% T.albacares 47.18% T.obesus 20.77% K.pelamis 0.04% S.sierra 0.02%	69347	T.alalunga 32.0% T.albacares 47.18% T.obesus 20.75% K.pelamis 0.04% M.merluccius 0.02% P.maxima 0.01%	69357
BDR11-1C	Tala50_Talb50	1	T.alalunga 35.131% T.albacares 64.850% K.pelamis 0.019%	132474	T.alalunga 35.131% T.albacares 64.850% K.pelamis 0.019%	132474	T.alalunga 29.76% T.albacares 63.50% T.atlanticus 6.53% T.thynnus 0.17% T.orientalis 0.01% T.obesus 0.01%	129303	T.alalunga 34.00% T.albacares 63.65% T.thynnus 2.00% T.atlanticus 0.30% T.obesus 0.02% T. tonggol 0.01% K. pelamis 0.01% T. orientalis 0.01% E. encrasicolus 0.01% P. maxima 0.01%	129309	T.alalunga 32,67% T.albacares 67.31% K.pelamis 0.01%	117448	T.alalunga 32.72% T.albacares 67.26% K.pelamis 0.01% P.maxima 0.01%	117536
BDR11-2C	Tala50_Talb50	2	T.alalunga 28.976% T.albacares 71.024%	92326	T.alalunga 28.976% T.albacares 71.024%	92326	T.alalunga 25.02% T.albacares 69.71% T.atlanticus 5.09% T.thynnus 0.10% T.obesus 0.06% K.pelamis 0.02%	90179	T.alalunga 29.67% T.albacares 69.68% T.atlanticus 0.27% T.thynnus 0.19% T.tonggol 0.06% T.obesus 0.05% T.orientalis 0.02% K.pelamis 0.02% M.merluccius 0.02% P.maxima 0.02% E. encrausicolus 0.01%	90214	T.alalunga 26,80% T.albacares 73.14% K.pelamis 0.03% S.sierra 0.03%	83345	T.alalunga 26.76% T.albacares 73.16% K.pelamis 0.03% M.merluccius 0.03 % P.maxima 0.02%	83334
BDR11-3C	Tala50_Talb50	3	T.alalunga 52.840% T.albacares 47.135% K.pelamis 0.025%	140946	T.alalunga 52.840% T.albacares 47.135% K.pelamis 0.025%	140946	T.alalunga 49.31% T.albacares 46.77% T.atlanticus 3.75% T.thynnus 0.05% T.obesus 0.08% T.orientalis 0.03%	137138	T.alalunga 52.60% T.albacares 46.78% T.thynnus 0.44% T.tonggol 0.05% T.obesus 0.05% T.orientalis 0.02% M.merluccius 0.03% P.maxima 0.02% K. pelamis 0.01%	137221	T.alalunga 53.38% T.albacares 46.57% K.pelamis 0.01% S.sierra 0.04%	130378	T.alalunga 53.32% T.albacares 43.61% K.pelamis 0.01% M.merluccius 0.04% P.maxima 0.02%	130484
BDR12-1C	Talb50_Tobe50	1	T.albacares 68.760% T.obesus 30.596% T.thynnus 0.644%	141334	T.albacares 69.734% T.obesus 29.613% T.thynnus 0.653%	139360	T.albacares 62.98% T.obesus 30.65% T.thynnus 5.60% T.atlanticus 0.64% T.alalunga 0.12%	138440	T.albacares 68.41% T.obesus 29.2% T.thynnus 2.14% T.alalunga 0.15% T.tonggol 0.04% M.merluccius 0.02% P.maxima 0.02% E. encrasicolus 0.01% K. pelamis 0.01%	138500	T.albacares 72.00% T.obesus 27.79% K. pelamis 0.01% S.sierra 0.02%	124549	T.albacares 71.98% T.obesus 27.97% K.pelamus 0.01% M.merluccius 0.02% P.maxima 0.02%	124585
BDR12-2C	Talb50_Tobe50	2	T.albacares 68.596% T.obesus 29.880% T.thynnus 1.493% K.pelamis 0.030%	213157	T.albacares 70.011% T.obesus 28.433% T.thynnus 1.524% K.pelamis 0.031%	208849	T.albacares 62.46% T.obesus 29.59% T.thynnus 7.00% T.atlanticus 0.87% T.alalunga 0.06% K.pelamis 0.01%	207929	T.albacares 69.37% T.obesus 27.74% T.thynnus 2.70% T.alalunga 0.12% T.tonggol 0.04% K.pelamis 0.01% M.merluccius 0.01% E. encrasicolus 0.01%	207971	T.albacares 74.17% T.obesus 25.80% K.pelamis 0.01% S.sierra 0.02%	181102	T.albacares 74.17% T.obesus 25.80% K.pelamis 0.02% M.merluccius 0.02%	181110
BDR12-3C	Talb50_Tobe50	3	T.albacares 68.553% T.obesus 30.717% T.thynnus 0.730%	136644	T.albacares 69.305% T.obesus 29.957% T.thynnus 0.738%	135161	T.albacares 62.67% T.obesus 30.99% T.thynnus 5.74% T.atlanticus 0.49% T.alalunga 0.09%	133464	T.albacares 68.15% T.obesus 29.64% T.thynnus 1.99% T.alalunga 0.14% T.tonggol 0.03% T.atlanticus 0.02% M.merluccius 0.01% K. pelamis 0.01% E. encrasicolus 0.01%	133502	T.albacares 71.92% T.obesus 28.05% K.pelamis 0.01% S.sierra 0.01%	120622	T.albacares 71.66% T.obesus 28.31% K.pelamis 0.01% M.merluccius 0.01 %	120628

## Sheet: Cans_and_NTCs
	* R = replicate
CR – DNA mixtures			Pipeline6
Sample_ID	Mixture	R	Species detected	N.º reads assigned
CR-TCA36	Can	1	T. alalunga 13.57 % T. albacares 36.08 % T. obesus 50.35 %	715
CR-TCA37	Can	1	K.pelamis 0.08 % T. alalunga 99.80 % T. albacares 0.10 % T. obesus 0.03 %	116662
CR-TCA38	Can	1	T. alalunga 99.39 % T. albacares 0.43 % T. obesus 0.18 %	108974
CR-NTC-run1	NTC	1	K.pelamis 16.94 % T. alalunga 69.62 % T. albacares 13.44 %	372
CR-LC1-1	Can	1	K. pelamis 0.01 % T. alalunga 0.04 % T. albacares 0.11 % T. obesus 99.83 %	184074
CR-LC1-2	Can	2	T. alalunga 0.05 % T. albacares 0.12 % T. obesus 99.82 %	166567
CR-LC2-1	Can	1	K. pelamis 0.03 % T. alalunga 0.07 % T. albacares 72.92 % T. obesus 26.98 %	148558
CR-LC2-2	Can	2	K. pelamis 0.02 % T. alalunga 0.07 % T. albacares 72.67 % T. obesus 27.25 %	147682
CR-LC3-1	Can	1	T. alalunga 99.91 % T. albacares 0.09 %	172812
CR-LC3-2	Can	2	K. pelamis 0.01 % T. alalunga 99.85 % T. albacares 0.11 % T. obesus 0.04 %	157662
CR-TCA42-1	Can	1	K. pelamis 0.03 % T. alalunga 99.91 % T. albacares 0.04 % T. obesus 0.02 %	146498
CR-TCA42-2	Can	2	K. pelamis 0.01 % T. alalunga 99.90 % T. albacares 0.06 % T. obesus 0.03 %	158652
CR-TCA43-1	Can	1	K. pelamis 88.99 % T. alalunga 10.94 % T. albacares 0.05 % T. obesus 0.02 %	144915
CR-TCA43-2	Can	2	K. pelamis 91.52 % T. alalunga 8.41 % T. albacares 0.06 % T. obesus 0.01 %	130478
CR_NC_run2	NTC	1	T. alalunga 30.81 % T. albacares 69.19 %	172
BDR – Fresh mixtures			Pipeline6
Sample_ID	Mixture	R	Species detected	N.º reads assigned
BDR-TCA36	Can	1	T. alalunga 0.03 % T. albacares 13.17 % T. obesus 86.80 % R. palustris 0.01 %	472837
BDR-TCA37	Can	1	K. pelamis 0.05 % T. alalunga 99.87 % T. albacares 0.07 % A. rochei 0.01 %	115458
BDR-TCA38	Can	1	K. pelamis 0.01 % T. alalunga 99.87 % T. albacares 0.12 %	142839
BDR-LC1-1	Can	1	K. pelamis 0.13 % T. alalunga 0.05 % T. obesus 99.81 %	112304
BDR-LC1-2	Can	2	K. pelamis 0.08 % T. obesus 99.92 %	148791
BDR-LC2-1	Can	1	K. pelamis 0.02 % T. albacares 80.31 % T. obesus 19.67 %	111452
BDR-LC2-2	Can	2	T. alalunga 0.01 % T. albacares 80.70 % T. obesus 19.29 %	123099
BDR-LC3-1	Can	1	K. pelamis 0.01 % T. alalunga 99.99 %	142070
BDR-LC3-2	Can	2	T. alalunga 100.00 %	141180
BDR-TCA42-1	Can	1	K. pelamis 0.05 % T. alalunga 99.92 % T. obesus 0.03 %	146659
BDR-TCA42-2	Can	2	K. pelamis 0.05 % T. alalunga 99.93 % T. obesus 0.02 %	165192
BDR-TCA43-1	Can	1	K. pelamis 99.05 % T. alalunga 0.94 % T. thynnus 0.01 %	139898
BDR-TCA43-2	Can	2	K. pelamis 98.98 % T. alalunga 1.02 %	141449
BDR_NTC_run2	NTC	1	K. pelamis 8.85 % T. alalunga 91.15 %	192
